# Supplementary material for: Antimicrobial susceptibility profiles of Staphylococcus aureus in cattle and humans in farming communities of Isingiro and Kamuli districts, Uganda
Source: Sci Rep. 2024 Jan 22;14:1900. doi: 10.1038/s41598-024-52035-1 (PMC10803302; doi:10.1038/s41598-024-52035-1)
Supplement: Supplementary file 1 — Supplementary Information. [file 41598_2024_52035_MOESM1_ESM.xlsx]

## Sheet: Both Districts(Isingiro&Kamuli)
HH ID	District	Subcounty	LOCATION/Select Parish	GPS	GPS_latitude	longitude	altitude	precision	RESPONDENTSex	RESPONDENTAge	Agecategory	CATTLEBreed	CATTLESex	CATTLEAge	cattleagecategory	Q.1) How many cattle do you currently keep?	herdsize	Q.4) When your animal are sick, what did you do?/Consult someone with experience (specify: relative, neighbour/friend, herdsman)	Q.4) When your animal are sick, what did you do?/Consult a qualified professional (Veterinarian or Para-vet/extension office)	Q.4) When your animal are sick, what did you do?/Consult the Vet drug shop vendor/Agro vet shop	Q.4) When your animal are sick, what did you do?/Use personal experience to treat/purchase medicine	Q.4) When your animal are sick, what did you do?/Used previous prescription	Q.4) When your animal are sick, what did you do?/Slaughter/Sell	Q.4) When your animal are sick, what did you do?/Use Traditional or Herbal Remedies	Q.4) When your animal are sick, what did you do?/Monitor the animal	Q.4) When your animal are sick, what did you do?/Don't know what is done	Q.4) When your animal are sick, what did you do?/Other (specify)	Q.5) Which methods do you use to prevent disease in your cattle?	Q.5) Which methods do you use to prevent disease in your cattle?/Probiotic	Q.5) Which methods do you use to prevent disease in your cattle?/Antibiotic Prophylaxis	Q.5) Which methods do you use to prevent disease in your cattle?/Vaccination	Q.5) Which methods do you use to prevent disease in your cattle?/Deworming	Q.5) Which methods do you use to prevent disease in your cattle?/Spraying or dipping	Q.5) Which methods do you use to prevent disease in your cattle?/No treatment	Q.6) When your cow gets mastitis and you/a professional gives it an injection of antibiotics, what do you usually do?	Q.6) When your cow gets mastitis and you/a professional gives it an injection of antibiotics, what do you usually do?/Keep milking it and consuming the milk	Q.6) When your cow gets mastitis and you/a professional gives it an injection of antibiotics, what do you usually do?/Boil all the milk from the cow before consuming	Q.6) When your cow gets mastitis and you/a professional gives it an injection of antibiotics, what do you usually do?/Only give milk to calves for the next few days	Q.6) When your cow gets mastitis and you/a professional gives it an injection of antibiotics, what do you usually do?/Do not consume the milk for several days	Q.6) When your cow gets mastitis and you/a professional gives it an injection of antibiotics, what do you usually do?/Other (specify)	Q.7) Have you heard about the withholding period of a drug?	Q.8) If qn7 is yes, After how long do you wait until you sell/consume	Q.8) If qn7 is yes, After how long do you wait until you sell/consume/None	Q.8) If qn7 is yes, After how long do you wait until you sell/consume/Five days	Q.8) If qn7 is yes, After how long do you wait until you sell/consume/One Week	Q.8) If qn7 is yes, After how long do you wait until you sell/consume/More than one week	WHAT IS THE PERSON'S KNOWLEDGE AND UNDERSTANDING OF AMR/Q.14) Antibiotic resistance occurs when bacteria in your body become resistance to antibiotics and they no longer work as well	WHAT IS THE PERSON'S KNOWLEDGE AND UNDERSTANDING OF AMR/Q.15) Many infections are becoming increasingly resistant to treatment by antibiotics	WHAT IS THE PERSON'S KNOWLEDGE AND UNDERSTANDING OF AMR/Q.16) If bacteria are resistant to antibiotics, it can be very difficult or impossible to treat the infections they cause
I 01	1	Ndiizi	Gusheka	-0.9736266666666666 31.20770333333333 1275.1 5.0	-0.9736266666666666	31.20770333333333	1275.1	5.0	1	35	2	2	2	10	2	66	3	0	0	0	1	0	0	0	0	0	0	Spraying or dipping	0	0	0	0	1	0	Do not consume the milk for several days	0	0	0	1	0	Yes	Five days	0	1	0	0	2	2	2
I 02	1	Ndiizi	Gusheka	-0.9752483333333333 31.208525 1239.5 5.0	-0.9752483333333333	31.208525	1239.5	5.0	1	40	2	2	2	10	2	60	3	0	0	0	1	0	0	0	0	0	0	Spraying or dipping	0	0	0	0	1	0	Do not consume the milk for several days	0	0	0	1	0	Yes	Five days	0	1	0	0	2	3	3
I 03	1	Ndiizi	Gusheka	-0.9755566666666666 31.208425000000002 1280.7 4.9	-0.9755566666666666	31.2084	1280.7	4.9	2	11	1	2	2	10	2	60	3	0	0	0	1	0	0	0	0	0	0	Spraying or dipping Vaccination	0	0	1	0	1	0	Do not consume the milk for several days	0	0	0	1	0	Yes	Five days	0	1	0	0	2	2	2
I 04	1	Ndiizi	Gusheka	-0.97452 31.204796666666667 1323.6 5.0	-0.97452	31.204796666666667	1323.6	5.0	1	14	1	2	2	10	2	60	3	0	0	0	1	0	0	0	0	0	0	Spraying or dipping	0	0	0	0	1	0	Do not consume the milk for several days	0	0	0	1	0	Yes	Five days	0	1	0	0	2	2	2
I 05	1	Ndiizi	Gueheka	-0.9720433333333334 31.204173333333333 1276.5 5.0	-0.9720433333333334	31.204173333333333	1276.5	5.0	2	45	2	2	2	10	2	60	3	0	0	0	1	0	0	0	0	0	0	Spraying or dipping	0	0	0	0	1	0	Do not consume the milk for several days	0	0	0	1	0	Yes	Five days	0	1	0	0	2	2	2
I 06	1	Ndiizi	Gusheka	-0.9738816666666666 31.203629999999997 1267.7 4.3	-0.9738816666666666	31.203629999999997	1267.7	4.3	2	50	2	2	2	10	2	60	3	0	0	0	1	0	0	0	0	0	0	Spraying or dipping	0	0	0	0	1	0	Do not consume the milk for several days	0	0	0	1	0	Yes	Five days	0	1	0	0	2	2	2
I 07	1	Ndiizi	Gusheka	-0.9739416666666667 31.20299 1261.8 5.0	-0.9739416666666667	31.20299	1261.8	5.0	1	40	2	2	2	10	2	60	3	0	0	1	0	0	0	0	0	0	0	Spraying or dipping Vaccination	0	0	1	0	1	0	Do not consume the milk for several days	0	0	0	1	0	Yes	Five days	0	1	0	0	2	2	2
I 08	1	Ndiizi	Gusheka	-0.9734483333333334 31.202398333333335 1277.5 4.3	-0.9734483333333334	31.202398333333335	1277.5	4.3	1	40	2	2	2	10	2	60	3	0	0	0	1	0	0	0	0	0	0	Vaccination Spraying or dipping	0	0	1	0	1	0	Do not consume the milk for several days	0	0	0	1	0	Yes	Five days	0	1	0	0	2	2	2
I 09	1	Ndiizi	Gusheka	-0.9768 31.196413333333332 1282.9 4.8	-0.9768	31.196413333333332	1282.9	4.8	2	11	1	2	2	10	2	60	3	0	0	0	1	0	0	1	0	0	0	Vaccination Spraying or dipping	0	0	1	0	1	0	Do not consume the milk for several days	0	0	0	1	0	Yes	Five days	0	1	0	0	2	2	2
I 10	1	Ndiizi	Gusheka	-0.9688783333333333 31.193654999999996 1282.9 4.2	-0.9688783333333333	31.193654999999996	1282.9	4.2	2	40	2	2	2	11	3	60	3	0	0	0	1	0	0	1	0	0	0	Vaccination Spraying or dipping	0	0	1	0	1	0	Do not consume the milk for several days	0	0	0	1	0	Yes	Five days	0	1	0	0	2	2	2
I 11	1	Ndiizi	Gusheka	-0.9656183333333334 31.198381666666666 1256.1 5.0	-0.9656183333333334	31.198381666666666	1256.1	5.0	1	50	2	2	2	10	2	60	3	0	1	0	0	0	0	0	0	0	0	Spraying or dipping Vaccination	0	0	1	0	1	0	Do not consume the milk for several days	0	0	0	1	0	Yes	Five days	0	1	0	0	2	2	2
I 12	1	Ndiizi	Gusheka	-0.9665216666666667 31.197976666666666 1269.9 4.0	-0.9665216666666667	31.197976666666666	1269.9	4.0	1	40	2	2	2	11	3	60	3	0	0	0	1	0	0	1	0	0	0	Spraying or dipping Vaccination	0	0	1	0	1	0	Do not consume the milk for several days	0	0	0	1	0	Yes	Five days	0	1	0	0	2	2	2
I 13	1	Ndiizi	Gusheka	-0.96465 31.195906666666662 1235.6 5.0	-0.96465	31.195906666666662	1235.6	5.0	1	50	2	2	2	10	2	60	3	0	0	0	1	0	0	0	0	0	0	Spraying or dipping Vaccination	0	0	1	0	1	0	Do not consume the milk for several days	0	0	0	1	0	Yes	Five days	0	1	0	0	2	2	2
I 14	1	Ndiizi	Gusheka	-0.965035 31.187158333333333 1303.5 4.9	-0.965035	31.187158333333333	1303.5	4.9	1	10	1	2	2	11	3	60	3	0	0	1	0	0	0	0	0	0	0	Spraying or dipping Vaccination	0	0	1	0	1	0	Do not consume the milk for several days	0	0	0	1	0	Yes	Five days	0	1	0	0	2	2	2
I 15	1	Ndiizi	Gusheka	-0.96582 31.188196666666666 1306.0 4.9	-0.96582	31.188196666666666	1306.0	4.9	1	50	2	2	2	11	3	60	3	0	0	0	1	0	0	0	0	0	0	Spraying or dipping Vaccination	0	0	1	0	1	0	Do not consume the milk for several days	0	0	0	1	0	Yes	Five days	0	1	0	0	2	2	2
I 16	1	Ndiizi	Gusheka	-0.9650483333333334 31.187148333333333 1310.8 5.0	-0.9650483333333334	31.187148333333333	1310.8	5.0	1	55	3	2	2	11	3	60	3	0	0	0	1	0	0	0	0	0	0	Spraying or dipping Vaccination	0	0	1	0	1	0	Do not consume the milk for several days	0	0	0	1	0	Yes	Five days	0	1	0	0	2	2	2
I 17	1	Ndiizi	Gusheka	-0.963145 31.184693333333332 1306.7 5.0	-0.963145	31.184693333333332	1306.7	5.0	1	30	2	2	2	11	3	50	3	0	0	1	0	0	0	0	0	0	0	Spraying or dipping Vaccination	0	0	1	0	1	0	Do not consume the milk for several days	0	0	0	1	0	Yes	Five days	0	1	0	0	2	2	2
I 18	1	Ndiizi	Gusheka	-0.9499566666666667 31.189103333333332 1348.1 4.6	-0.9499566666666667	31.189103333333332	1348.1	4.6	1	40	2	2	2	11	3	60	3	0	1	0	0	0	0	0	0	0	0	Spraying or dipping Vaccination	0	0	1	0	1	0	Do not consume the milk for several days	0	0	0	1	0	Yes	Five days	0	1	0	0	2	2	2
I 19	1	Ndiizi	Gusheka	-0.9577566666666667 31.18464333333333 1283.6 5.0	-0.9577566666666667	31.18464333333333	1283.6	5.0	2	40	2	2	2	11	3	60	3	0	1	0	0	0	0	0	0	0	0	Spraying or dipping Vaccination	0	0	1	0	1	0	Do not consume the milk for several days	0	0	0	1	0	Yes	Five days	0	1	0	0	2	2	2
I 20	1	Ndiizi	Gusheka	-0.9934433333333333 31.199008333333335 1252.4 4.9	-0.9934433333333333	31.199008333333335	1252.4	4.9	1	40	2	2	2	11	3	60	3	0	0	1	0	0	0	0	0	0	0	Spraying or dipping Vaccination	0	0	1	0	1	0	Do not consume the milk for several days	0	0	0	1	0	Yes	Five days	0	1	0	0	2	2	2
I 21	1	Ndiizi	Gusheka	-0.9847016666666666 31.19698166666667 1291.9 5.0	-0.9847016666666666	31.19698166666667	1291.9	5.0	2	45	2	2	2	12	3	60	3	0	0	0	1	0	0	0	0	0	0	Spraying or dipping Vaccination	0	0	1	0	1	0	Do not consume the milk for several days	0	0	0	1	0	Yes	Five days	0	1	0	0	2	2	2
I 22	1	Ndiizi	Gusheka	-0.9845516666666666 31.197208333333332 1273.4 5.0	-0.9845516666666666	31.197208333333332	1273.4	5.0	2	40	2	2	2	11	3	60	3	0	0	1	0	0	0	0	0	0	0	Spraying or dipping Vaccination	0	0	1	0	1	0	Do not consume the milk for several days	0	0	0	1	0	Yes	Five days	0	1	0	0	2	2	2
I 23	1	Ndiizi	Gusheka	-0.983105 31.19511333333333 1267.8 4.9	-0.983105	31.19511333333333	1267.8	4.9	2	40	2	2	2	11	3	60	3	0	0	1	0	0	0	0	0	0	0	Spraying or dipping Vaccination	0	0	1	0	1	0	Do not consume the milk for several days	0	0	0	1	0	Yes	Five days	0	1	0	0	2	2	2
I 24	1	Ndiizi	Gueheka	-0.9816183333333334 31.19544 1292.2 5.0	-0.9816183333333334	31.19544	1292.2	5.0	1	40	2	2	2	11	3	60	3	0	0	1	0	0	0	0	0	0	0	Spraying or dipping Vaccination	0	0	1	0	1	0	Do not consume the milk for several days	0	0	0	1	0	Yes	Five days	0	1	0	0	2	2	2
I 25	1	Ndiizi	Gueheka	-0.9813283333333334 31.193885 1266.3 4.6	-0.9813283333333334	31.193885	1266.3	4.6	2	50	2	2	2	10	2	60	3	0	0	0	1	0	0	0	0	0	0	Spraying or dipping Vaccination	0	0	1	0	1	0	Do not consume the milk for several days	0	0	0	1	0	Yes	Five days	0	1	0	0	2	2	2
I 26	1	Ndiizi	Gusheka	-0.9747233333333334 31.192776666666667 1280.9 5.0	-0.9747233333333334	31.192776666666667	1280.9	5.0	2	50	2	2	2	11	3	60	3	0	0	1	0	0	0	0	0	0	0	Spraying or dipping Vaccination	0	0	1	0	1	0	Do not consume the milk for several days	0	0	0	1	0	Yes	Five days	0	1	0	0	3	3	3
I 27	1	Ndiizi	Gusheka	-0.9744616666666667 31.195046666666666 1303.5 4.7	-0.9744616666666667	31.195046666666666	1303.5	4.7	1	40	2	2	2	9	2	60	3	0	0	1	0	0	0	0	0	0	0	Spraying or dipping Vaccination	0	0	1	0	1	0	Do not consume the milk for several days	0	0	0	1	0	Yes	Five days	0	1	0	0	2	2	2
I 28	1	Ndiizi	Gusheka	-0.97058 31.191383333333338 1292.8 3.9	-0.97058	31.191383333333338	1292.8	3.9	1	50	2	2	2	10	2	60		0	0	1	0	0	0	0	0	0	0	Spraying or dipping Vaccination	0	0	1	0	1	0	Do not consume the milk for several days	0	0	0	1	0	Yes	Five days	0	1	0	0	2	2	2
I 29	1	Ndiizi	Gusheka	-0.9732333333333333 31.19218 1291.5 4.7	-0.9732333333333333	31.19218	1291.5	4.7	2	40	2	2	2	9	2	60	3	0	0	0	1	0	0	0	0	0	0	Spraying or dipping Vaccination	0	0	1	0	1	0	Do not consume the milk for several days	0	0	0	1	0	Yes	Five days	0	1	0	0	2	2	2
I 30	1	Ndiizi	Gusheka	-0.9654716666666666 31.187776666666664 1304.1 4.6	-0.9654716666666666	31.187776666666664	1304.1	4.6	2	50	2	2	2	11	3	60	3	0	1	1	0	0	0	0	0	0	0	Spraying or dipping Vaccination	0	0	1	0	1	0	Do not consume the milk for several days	0	0	0	1	0	Yes	Five days	0	1	0	0	2	2	2
I 31	1	Ndiizi	Gusheka	-0.9927816666666666 31.185921666666665 1291.2 4.8	-0.9927816666666666	31.185921666666665	1291.2	4.8	1	40	2	2	2	9	2	60	3	0	0	1	0	0	0	0	0	0	0	Spraying or dipping Vaccination	0	0	1	0	1	0	Do not consume the milk for several days	0	0	0	1	0	Yes	Five days	0	1	0	0	2	2	2
I 32	1	Ndiizi	Gusheka	-0.9916666666666667 31.188258333333337 1254.8 5.0	-0.9916666666666667	31.188258333333337	1254.8	5.0	1	50	2	2	2	9	2	60	3	0	0	0	1	0	0	0	0	0	0	Spraying or dipping Vaccination	0	0	1	0	1	0	Do not consume the milk for several days	0	0	0	1	0	Yes	Five days	0	1	0	0	2	3	3
I 33	1	Ndiizi	Gusheka	-0.9964416666666666 31.190976666666664 1263.1 5.0	-0.9964416666666666	31.190976666666664	1263.1	5.0	1	50	2	2	2	10	2	60	3	0	0	1	0	0	0	0	0	0	0	Spraying or dipping Vaccination	0	0	1	0	1	0	Do not consume the milk for several days	0	0	0	1	0	Yes	Five days	0	1	0	0	2	2	2
I 34	1	Ndiizi	Gusheka	-0.9909533333333334 31.185743333333335 1291.2 5.0	-0.9909533333333334	31.185743333333335	1291.2	5.0	1	50	2	2	2	10	2	60	3	0	0	1	0	0	0	0	0	0	0	Spraying or dipping Vaccination	0	0	1	0	1	0	Do not consume the milk for several days	0	0	0	1	0	Yes	Five days	0	1	0	0	2	2	2
I 35	1	Ndiizi	Gusheka	-0.997635 31.18437833333333 1279.6 4.7	-0.997635	31.18437833333333	1279.6	4.7	1	50	2	2	2	10	2	60	3	0	0	0	1	0	0	0	0	0	0	Spraying or dipping Vaccination	0	0	1	0	1	0	Do not consume the milk for several days	0	0	0	1	0	Yes	Five days	0	1	0	0	2	2	2
M 01	1	Mbaale	Nyamarungi	-0.9769025828092369 31.0715263407506 1275.232084204431 1.0	-0.9769025828092369	31.0715263407506	1275.232084204431	1.0	1	56	3	2	2	5	1	56	3	0	0	1	0	0	0	0	0	0	0	Vaccination Spraying or dipping	0	0	1	0	1	0	Do not consume the milk for several days Boil all the milk from the cow before consuming Only give milk to calves for the next few days	0	1	1	1	0	Yes	None	1	0	0	0	2	2	2
M 02	1	Mbaale	Nyamarungi	-0.9824237443706154 31.062495266474563 1236.523298799768 4.0	-0.9824237443706154	31.062495266474563	1236.523298799768	4.0	1	60	3	1	2	5	1	50	3	0	0	1	0	0	0	0	0	0	0	Deworming Vaccination Spraying or dipping	0	0	1	1	1	0	Only give milk to calves for the next few days	0	0	1	0	0	No	None	1	0	0	0	2	1	1
M 03	1	Mbaale	Nyamarungi	-0.9986112050764449 31.067817697764593 1266.557928567233 4.0	-0.9986112050764449	31.067817697764593	1266.557928567233	4.0	1	56	3	2	2	3	1	30	3	1	0	1	0	0	0	0	0	0	0	Deworming Spraying or dipping Vaccination Antibiotic Prophylaxis	0	1	1	1	1	0	Only give milk to calves for the next few days	0	0	1	0	0	Yes	One Week	0	0	1	0	1	1	1
M 04	1	Mbaale	Nyamarungi	-0.99812561695424 31.06656054108049 1265.0440881935274 4.0	-0.99812561695424	31.06656054108049	1265.0440881935274	4.0	1	35	2	2	2	4	1	10	2	0	0	1	0	0	0	0	0	0	0	Vaccination Deworming Spraying or dipping Antibiotic Prophylaxis	0	1	1	1	1	0	Only give milk to calves for the next few days Boil all the milk from the cow before consuming Keep milking it and consuming the milk	1	1	1	0	0	Yes	Five days	0	1	0	0	1	2	2
M 05	1	Mbaale	Nyamarungi	-0.9981493886363383 31.066562202058954 1252.1164537676452 4.0	-0.9981493886363383	31.066562202058954	1252.1164537676452	4.0	1	49	2	2	1	2	1	25	3	0	1	1	1	1	0	0	0	0	0	Deworming Vaccination Spraying or dipping Antibiotic Prophylaxis	0	1	1	1	1	0	Only give milk to calves for the next few days Do not consume the milk for several days	0	0	1	1	0	Yes	Five days	0	1	0	0	1	5	3
M 06	1	Mbaale	Nyamarungi	-0.9990285174344737 31.068346645305077 1253.844957700105 4.0	-0.9990285174344737	31.068346645305077	1253.844957700105	4.0	1	26	2	1	2	2	1	56	3	1	1	1	1	0	0	0	0	0	0	Spraying or dipping Deworming Vaccination Antibiotic Prophylaxis	0	1	1	1	1	0	Only give milk to calves for the next few days Do not consume the milk for several days	0	0	1	1	0	Yes	One Week	0	0	1	0	2	2	2
M 07	1	Mbaale	Nyamarungi	-0.9988864113995628 31.06912670356506 1244.4469056920918 4.0	-0.9988864113995628	31.06912670356506	1244.4469056920918	4.0	1	43	2	2	2	6	2	200	3	1	1	1	1	0	0	0	0	0	0	Spraying or dipping Deworming Vaccination Antibiotic Prophylaxis	0	1	1	1	1	0	Boil all the milk from the cow before consuming Keep milking it and consuming the milk	1	1	0	0	0	Yes	One Week	0	0	1	0	1	1	1
M 08	1	Mbaale	Nyamarungi	-0.9985987018415722 31.069360294815834 1253.8981473214503 4.0	-0.9985987018415722	31.069360294815834	1253.8981473214503	4.0	1	57	3	2	2	5	1	40	3	1	0	1	1	1	0	0	0	0	0	Spraying or dipping Deworming Vaccination Antibiotic Prophylaxis	0	1	1	1	1	0	Do not consume the milk for several days Only give milk to calves for the next few days	0	0	1	1	0	Yes	One Week	0	0	1	0	1	1	1
M 09	1	Mbaale	Nyamarungi	-0.9733042483645624 31.089338717130385 1313.0481500159854 4.0	-0.9733042483645624	31.089338717130385	1313.0481500159854	4.0	1	52	3	2	2	10	2	30	3	1	0	1	1	0	0	0	0	0	0	Spraying or dipping Deworming Vaccination Antibiotic Prophylaxis	0	1	1	1	1	0	Keep milking it and consuming the milk Only give milk to calves for the next few days	1	0	1	0	0	Yes	One Week	0	0	1	0	1	1	1
M 10	1	Mbaale	Nyamarungi	-0.9853581613981666 31.08626559299055 1309.6536694831739 3.0	-0.9853581613981666	31.08626559299055	1309.6536694831739	3.0	1	44	2	2	2	5	1	40	3	1	1	1	1	1	0	0	0	0	0	Vaccination Deworming Spraying or dipping Antibiotic Prophylaxis	0	1	1	1	1	0	Only give milk to calves for the next few days Do not consume the milk for several days	0	0	1	1	0	Yes	None	1	0	0	0	2	2	2
M 11	1	Mbaale	Nyamarungi	-0.9864259166001768 31.08763351525378 1302.7673745581517 4.0	-0.9864259166001768	31.08763351525378	1302.7673745581517	4.0	1	70	3	2	2	8	2	79	3	1	1	1	1	1	0	0	0	0	0	Spraying or dipping Deworming Vaccination Antibiotic Prophylaxis	0	1	1	1	1	0	Only give milk to calves for the next few days Boil all the milk from the cow before consuming	0	1	1	0	0	Yes	None	1	0	0	0	2	2	2
M 12	1	Mbaale	Nyamarungi	-0.992027763368536 31.09454074416289 1245.7474909269613 4.0	-0.992027763368536	31.09454074416289	1245.7474909269613	4.0	1	22	2	1	2	8	2	52	3	1	1	1	1	0	0	0	0	0	0	Spraying or dipping Deworming Vaccination Antibiotic Prophylaxis	0	1	1	1	1	0	Do not consume the milk for several days	0	0	0	1	0	Yes	None	1	0	0	0	2	2	2
M 13	1	Mbaale	Nyamarungi	-0.9975911692366524 31.09689564680102 1220.7265534269638 4.0	-0.9975911692366524	31.09689564680102	1220.7265534269638	4.0	1	40	2	2	2	9	2	10	2	1	1	1	1	0	0	0	0	0	0	Vaccination Deworming Spraying or dipping Antibiotic Prophylaxis	0	1	1	1	1	0	Only give milk to calves for the next few days Keep milking it and consuming the milk	1	0	1	0	0	Yes	None	1	0	0	0	2	2	2
M 14	1	Mbaale	Nyamarungi	-0.9975989291492383 31.09691022913461 1217.944592798065 4.0	-0.9975989291492383	31.09691022913461	1217.944592798065	4.0	1	45	2	2	2	8	2	100	3	1	0	1	1	0	0	0	0	0	0	Spraying or dipping Deworming Vaccination Antibiotic Prophylaxis	0	1	1	1	1	0	Do not consume the milk for several days Only give milk to calves for the next few days	0	0	1	1	0	Yes	None	1	0	0	0	2	1	1
M 15	1	Mbaale	Nyamarungi	-0.9976255396034693 31.09691557027303 1217.9898923049416 4.0	-0.9976255396034693	31.09691557027303	1217.9898923049416	4.0	1	31	2	2	2	6	2	20	3	1	1	1	1	0	0	0	0	0	0	Spraying or dipping Deworming Vaccination Antibiotic Prophylaxis	0	1	1	1	1	0	Do not consume the milk for several days Only give milk to calves for the next few days	0	0	1	1	0	Yes	None	1	0	0	0	1	2	2
M 16	1	Mbaale	Nyamarungi	-0.9975968404225802 31.09697025050237 1214.8112967014893 4.0	-0.9975968404225802	31.09697025050237	1214.8112967014893	4.0	1	40	2	2	2	5	1	50	3	1	0	0	1	0	0	0	0	0	0	Spraying or dipping Deworming Vaccination Antibiotic Prophylaxis	0	1	1	1	1	0	Do not consume the milk for several days	0	0	0	1	0	Yes	Five days	0	1	0	0	3	3	3
M 17	1	Mbaale	Nyamarungi	-0.998011870670053 31.090288723599798 1236.5066811347388 0.0	-0.998011870670053	31.090288723599798	1236.5066811347388	0.0	1	43	2	2	2	9	2	13	2	1	1	1	1	1	0	0	0	0	0	Spraying or dipping Deworming Vaccination Antibiotic Prophylaxis	0	1	1	1	1	0	Do not consume the milk for several days Only give milk to calves for the next few days	0	0	1	1	0	Yes	None	1	0	0	0	2	2	2
M 18	1	Mbaale	Nyamarungi	-0.9980053002363359 31.090328843369576 1241.62369652734 4.0	-0.9980053002363359	31.090328843369576	1241.62369652734	4.0	1	27	2	1	2	9	2	50	3	1	1	1	1	1	0	0	0	0	0	Spraying or dipping Deworming Vaccination Antibiotic Prophylaxis	0	1	1	1	1	0	Only give milk to calves for the next few days	0	0	1	0	0	Yes	None	1	0	0	0	2	2	2
M 19	1	Mbaale	Nyamarungi	-0.9993117594130322 31.087810206171348 1243.6445873617024 4.0	-0.9993117594130322	31.087810206171348	1243.6445873617024	4.0	1	57	3	2	2	7	2	20	3	0	1	1	1	0	0	0	0	0	0	Spraying or dipping Deworming Vaccination Antibiotic Prophylaxis	0	1	1	1	1	0	Do not consume the milk for several days	0	0	0	1	0	Yes	One Week	0	0	1	0	3	3	4
M 20	1	Mbaale	Nyamarungi	-0.9989018009453575 31.084391043735472 1268.7883655423661 4.0	-0.9989018009453575	31.084391043735472	1268.7883655423661	4.0	1	44	2	1	2	5	1	11	2	1	0	0	1	0	0	0	0	0	0	Vaccination Deworming Spraying or dipping Antibiotic Prophylaxis	0	1	1	1	1	0	Boil all the milk from the cow before consuming	0	1	0	0	0	Yes	None	1	0	0	0	2	2	3
M 21	1	Mbaale	Nyamarungi	-0.998341563214842 31.084038523696833 1266.8358740545696 4.0	-0.998341563214842	31.084038523696833	1266.8358740545696	4.0	1	42	2	1	2	4	1	31	3	0	0	1	1	0	0	0	0	0	0	Spraying or dipping Deworming Vaccination Antibiotic Prophylaxis	0	1	1	1	1	0	Do not consume the milk for several days	0	0	0	1	0	Yes	None	1	0	0	0	3	3	3
M 22	1	Mbaale	Nyamarungi	-0.9974002702707654 31.08427581252236 1274.4716381794879 4.0	-0.9974002702707654	31.08427581252236	1274.4716381794879	4.0	1	66	3	2	2	9	2	10	2	0	0	0	1	0	0	0	0	0	0	Vaccination Deworming Spraying or dipping Antibiotic Prophylaxis	0	1	1	1	1	0	Do not consume the milk for several days	0	0	0	1	0	Yes	None	1	0	0	0	2	3	3
M 23	1	Mbaale	Nyamarungi	-0.9988494869621745 31.076177768133526 1231.3771439358081 4.0	-0.9988494869621745	31.076177768133526	1231.3771439358081	4.0	1	56	3	2	2	5	1	30	3	0	1	0	1	1	0	0	0	0	0	Spraying or dipping Deworming Vaccination Antibiotic Prophylaxis	0	1	1	1	1	0	Only give milk to calves for the next few days Do not consume the milk for several days	0	0	1	1	0	Yes	None	1	0	0	0	3	3	3
M 24	1	Mbaale	Nyamarungi	-0.9992328062288269 31.07418921556742 1218.6051893463032 4.0	-0.9992328062288269	31.07418921556742	1218.6051893463032	4.0	1	41	2	2	2	7	2	40	3	0	0	1	1	0	0	0	0	0	0	Antibiotic Prophylaxis Vaccination Deworming Spraying or dipping	0	1	1	1	1	0	Do not consume the milk for several days	0	0	0	1	0	Yes	None	1	0	0	0	3	3	3
M 25	1	Mbaale	Nyamarungi	-0.9986149777828024 31.07124266048221 1232.9951274393864 4.0	-0.9986149777828024	31.07124266048221	1232.9951274393864	4.0	1	70	3	1	2	8	2	20	3	0	1	1	1	0	0	0	0	0	0	Vaccination Deworming Spraying or dipping Antibiotic Prophylaxis	0	1	1	1	1	0	Keep milking it and consuming the milk	1	0	0	0	0	Yes	None	1	0	0	0	4	4	3
M 26	1	Mbaale	Nyamarungi	-0.9985943548505053 31.071228290625513 1248.0852299648657 2.0	-0.9985943548505053	31.071228290625513	1248.0852299648657	2.0	1	68	3	2	2	6	2	20	3	0	0	1	1	0	0	0	0	0	0	Antibiotic Prophylaxis Spraying or dipping Deworming Vaccination	0	1	1	1	1	0	Boil all the milk from the cow before consuming	0	1	0	0	0	Yes	None	1	0	0	0	3	4	3
M 27	1	Mbaale	Nyamarungi	-0.9886560375441633 31.065015650201463 1278.716013082074 4.0	-0.9886560375441633	31.065015650201463	1278.716013082074	4.0	1	58	3	1	2	1	1	3	1	1	0	1	1	1	0	0	0	0	0	Vaccination Deworming	0	0	1	1	0	0	Keep milking it and consuming the milk Boil all the milk from the cow before consuming	1	1	0	0	0	No	None	1	0	0	0	2	1	4
M 28	1	Mbaale	Nyamarungi	-0.9920497060482525 31.06620873281956 1307.8793390605388 4.0	-0.9920497060482525	31.06620873281956	1307.8793390605388	4.0	1	57	3	2	2	10	2	20	3	1	0	1	0	1	0	0	0	0	0	Vaccination Deworming	0	0	1	1	0	0	Keep milking it and consuming the milk Boil all the milk from the cow before consuming	1	1	0	0	0	No	None	1	0	0	0	2	1	1
M 29	1	Mbaale	Nyamarungi	-0.9899419257084183 31.062334675500278 1282.8317285383494 4.0	-0.9899419257084183	31.062334675500278	1282.8317285383494	4.0	1	32	2	2	2	5	1	30	3	0	1	1	0	1	0	0	0	0	0	Deworming Spraying or dipping Vaccination	0	0	1	1	1	0	Only give milk to calves for the next few days Do not consume the milk for several days	0	0	1	1	0	Yes	Five days	0	1	0	0	1	1	1
M 30	1	Mbaale	Nyamarungi	-0.9899429084656973 31.06344877307195 1286.23741723626 4.0	-0.9899429084656973	31.06344877307195	1286.23741723626	4.0	2	38	2	2	2	6	2	11	2	0	0	1	0	1	0	0	0	0	0	Spraying or dipping Deworming Vaccination	0	0	1	1	1	0	Only give milk to calves for the next few days	0	0	1	0	0	Yes	Five days	0	1	0	0	1	1	1
M 31	1	Mbaale	Nyamarungi	-0.9904470100365816 31.057249881930513 1239.053361599341 4.0	-0.9904470100365816	31.057249881930513	1239.053361599341	4.0	1	46	2	2	2	9	2	28	3	0	1	1	1	1	0	0	0	0	0	Vaccination Deworming Spraying or dipping	0	0	1	1	1	0	Keep milking it and consuming the milk	1	0	0	0	0	Yes	Five days	0	1	0	0	1	2	1
M 32	1	Mbaale	Nyamarungi	-0.9986790115939757 31.07785430730662 1251.994337253372 1.5	-0.9986790115939757	31.07785430730662	1251.994337253372	1.5	1	38	2	1	2	3	1	60	3	0	1	1	0	1	0	0	0	0	0	Vaccination Deworming Spraying or dipping	0	0	1	1	1	0	Keep milking it and consuming the milk Boil all the milk from the cow before consuming	1	1	0	0	0	Yes	Five days	0	1	0	0	1	1	1
M 33	1	Mbaale	Nyamarungi	-0.9976492203854286 31.07812087100902 1250.35461026004 4.0	-0.9976492203854286	31.07812087100902	1250.35461026004	4.0	1	36	2	2	2	7	2	20	3	0	1	1	0	1	0	0	0	0	0	Spraying or dipping Deworming Vaccination	0	0	1	1	1	0	Only give milk to calves for the next few days	0	0	1	0	0	Yes	Five days	0	1	0	0	2	2	2
M 34	1	Mbaale	Nyamarungi	-0.9962879955910521 31.081487451110135 1267.1492991563346 4.0	-0.9962879955910521	31.081487451110135	1267.1492991563346	4.0	2	36	2	2	2	6	2	35	3	0	1	1	0	1	0	0	0	0	0	Vaccination Deworming Spraying or dipping	0	0	1	1	1	0	Keep milking it and consuming the milk Boil all the milk from the cow before consuming	1	1	0	0	0	Yes	Five days	0	1	0	0	2	2	1
M 35	1	Mbaale	Nyamarungi	-0.9988523170516668 31.07992140350654 1267.2695185147713 4.0	-0.9988523170516668	31.07992140350654	1267.2695185147713	4.0	2	48	2	1	2	6	2	30	3	0	0	1	0	1	0	0	0	0	0	Vaccination Deworming Spraying or dipping	0	0	1	1	1	0	Only give milk to calves for the next few days	0	0	1	0	0	Yes	Five days	0	1	0	0	2	2	1
M 36	1	Mbaale	Nyamarungi	-0.9988379519752019 31.08489096789026 1264.546432623619 4.0	-0.9988379519752019	31.08489096789026	1264.546432623619	4.0	1	39	2	1	2	5	1	30	3	0	0	1	0	1	0	0	0	0	0	Vaccination Deworming	0	0	1	1	0	0	Boil all the milk from the cow before consuming Keep milking it and consuming the milk	1	1	0	0	0	Yes	Five days	0	1	0	0	2	2	2
B 01	2	Balawoli	Nabulezi	1.0459620772379181 33.077301133993956 1092.7896926958774 4.0	1.0459620772379181	33.077301133993956	1092.7896926958774	4.0	1	40	2	2	2	2	1	3	1	0	1	0	0	0	0	0	1	0	0	Spraying or dipping Deworming Vaccination	0	0	1	1	1	0	Only give milk to calves for the next few days Do not consume the milk for several days	0	0	1	1	0	Yes	One Week	0	0	1	0	1	1	2
B 02	2	Balawoli	Nabulezi	1.0460972208015056 33.07807191067177 1094.6735462752574 4.0	1.0460972208015056	33.07807191067177	1094.6735462752574	4.0	1	34	2	2	2	5	1	6	2	0	1	0	0	0	0	0	1	0	0	Vaccination Deworming Spraying or dipping	0	0	1	1	1	0	Do not consume the milk for several days Only give milk to calves for the next few days	0	0	1	1	0	Yes	More than one week	0	0	0	1	2	3	2
B 03	2	Balawoli	Nabulezi	1.0460881273471048 33.07810633569538 1093.7602218922905 3.0	1.0460881273471048	33.07810633569538	1093.7602218922905	3.0	1	41	2	2	2	5	1	3	1	0	1	0	0	0	0	0	1	0	0	Vaccination Deworming Spraying or dipping	0	0	1	1	1	0	Boil all the milk from the cow before consuming Only give milk to calves for the next few days	0	1	1	0	0	Yes	More than one week	0	0	0	1	1	2	1
B 04	2	Balawoli	Nabulezi	1.046611626145639 33.078597067405475 1081.4253076849714 4.0	1.046611626145639	33.078597067405475	1081.4253076849714	4.0	2	29	2	1	2	2	1	1	1	0	1	0	0	0	0	0	1	0	0	Deworming Vaccination Spraying or dipping	0	0	1	1	1	0	Do not consume the milk for several days	0	0	0	1	0	Yes	One Week	0	0	1	0	3	2	2
B 05	2	Balawoli	Nabulezi	1.0470052959955893 33.0783988340628 1083.569652846315 4.0	1.0470052959955893	33.0783988340628	1083.569652846315	4.0	2	39	2	1	1	1	1	1	1	0	1	0	0	0	0	0	1	0	0	Vaccination Deworming Spraying or dipping	0	0	1	1	1	0	Boil all the milk from the cow before consuming	0	1	0	0	0	Yes	None	1	0	0	0	1	2	2
B 06	2	Balawoli	Nabulezi	1.0473834410365161 33.07815866945211 1079.435687200295 4.0	1.0473834410365161	33.07815866945211	1079.435687200295	4.0	2	27	2	2	2	5	1	6	2	0	0	0	1	1	0	0	1	0	0	Vaccination Deworming Spraying or dipping	0	0	1	1	1	0	Boil all the milk from the cow before consuming	0	1	0	0	0	Yes	Five days	0	1	0	0	4	3	3
B 07	2	Balawoli	Nabulezi	1.044254271244316 33.07874358170017 1096.4377787925255 4.0	1.044254271244316	33.07874358170017	1096.4377787925255	4.0	1	22	2	1	2	6	2	2	1	0	1	0	0	0	0	0	1	0	0	Vaccination Deworming Spraying or dipping	0	0	1	1	1	0	Do not consume the milk for several days	0	0	0	1	0	No	None	1	0	0	0	2	3	3
B 08	2	Balawoli	Nabulezi	1.0446227316823242 33.076866019461136 1085.8432319769345 4.0	1.0446227316823242	33.076866019461136	1085.8432319769345	4.0	2	46	2	2	1	1	1	1	1	0	1	0	0	0	0	0	0	0	0	Deworming Vaccination Spraying or dipping	0	0	1	1	1	0	Boil all the milk from the cow before consuming	0	1	0	0	0	Yes	Five days	0	1	0	0	2	2	2
B 09	2	Balawoli	Nabulezi	1.051938694642697 33.05357809490762 1081.2116659702156 4.0	1.051938694642697	33.05357809490762	1081.2116659702156	4.0	1	52	3	2	2	4	1	8	2	0	1	0	0	0	0	0	1	0	0	Vaccination Deworming Spraying or dipping	0	0	1	1	1	0	Only give milk to calves for the next few days	0	0	1	0	0	Yes	One Week	0	0	1	0	3	3	3
B 10	2	Balawoli	Nabulezi	1.0528327187806832 33.053890241919234 1080.4480758589252 4.0	1.0528327187806832	33.053890241919234	1080.4480758589252	4.0	1	30	2	2	2	1	1	3	1	0	1	1	1	0	0	0	0	0	0	Deworming Vaccination Spraying or dipping	0	0	1	1	1	0	Do not consume the milk for several days	0	0	0	1	0	Yes	One Week	0	0	1	0	2	3	4
B 11	2	Balawoli	Nabulezi	1.0528666511858595 33.054127265758595 1071.9985564471215 4.0	1.0528666511858595	33.054127265758595	1071.9985564471215	4.0	2	50	2	2	1	1	1	4	1	0	1	1	1	0	0	0	0	0	0	Vaccination Deworming Spraying or dipping	0	0	1	1	1	0	Boil all the milk from the cow before consuming	0	1	0	0	0	Yes	More than one week	0	0	0	1	1	1	1
B 12	2	Balawoli	Nabulezi	1.0533127529818207 33.05316383841682 1085.8421167950073 4.0	1.0533127529818207	33.05316383841682	1085.8421167950073	4.0	1	65	3	2	1	1	1	6	2	0	1	0	1	0	0	0	1	0	0	Vaccination Deworming Spraying or dipping	0	0	1	1	1	0	Do not consume the milk for several days	0	0	0	1	0	Yes	More than one week	0	0	0	1	1	2	3
B 13	2	Balawoli	Nabulezi	1.0512234749305893 33.05799073677709 1075.347287165197 4.0	1.0512234749305893	33.05799073677709	1075.347287165197	4.0	1	57	3	2	2	4	1	1	1	0	1	0	0	0	0	0	1	0	0	Vaccination Deworming Spraying or dipping	0	0	1	1	1	0	Do not consume the milk for several days	0	0	0	1	0	Yes	One Week	0	0	1	0	3	3	3
B 14	2	Balawoli	Kawaaga	1.0215513042125097 33.11702245872746 1082.4669330362563 4.0	1.0215513042125097	33.11702245872746	1082.4669330362563	4.0	1	45	2	1	2	2	1	1	1	0	1	0	0	0	0	0	1	0	0	Vaccination Deworming Spraying or dipping	0	0	1	1	1	0	Only give milk to calves for the next few days	0	0	1	0	0	No	None	1	0	0	0	3	3	3
B 15	2	Balawoli	Kawqqga	1.0225305449330961 33.117556904701644 1081.2796420127002 4.0	1.0225305449330961	33.117556904701644	1081.2796420127002	4.0	1	42	2	2	2	5	1	2	1	0	1	0	0	0	0	0	1	0	0	Vaccination Deworming Spraying or dipping	0	0	1	1	1	0	Only give milk to calves for the next few days	0	0	1	0	0	Yes	Five days	0	1	0	0	2	2	2
B 16	2	Balawoli	Kawaaga	1.0233759015336865 33.118538749823145 1083.210374084827 4.0	1.0233759015336865	33.118538749823145	1083.210374084827	4.0	1	42	2	1	1	2	1	3	1	0	1	0	0	0	0	0	1	0	0	Vaccination Deworming Spraying or dipping	0	0	1	1	1	0	Only give milk to calves for the next few days	0	0	1	0	0	Yes	One Week	0	0	1	0	2	2	2
B 17	2	Balawoli	Kawaaga	1.0229114201609895 33.118710228842154 1079.4288026353659 4.0	1.0229114201609895	33.118710228842154	1079.4288026353659	4.0	2	40	2	2	2	8	2	2	1	0	1	0	0	0	0	0	1	0	0	Vaccination Deworming Spraying or dipping	0	0	1	1	1	0	Only give milk to calves for the next few days	0	0	1	0	0	Yes	None	1	0	0	0	3	3	3
B 18	2	Balawoli	Kawaaga	1.0236514131099448 33.11877625490014 1084.6923094454762 4.0	1.0236514131099448	33.11877625490014	1084.6923094454762	4.0	1	40	2	2	2	6	2	1	1	0	1	0	0	0	0	0	1	0	0	Vaccination Deworming Spraying or dipping	0	0	1	1	1	0		0	0	0	0	0	Yes	One Week	0	0	1	0	1	2	1
B 19	2	Balawoli	Kawaaga	1.0233440783537924 33.11918322089658 1081.3822199184447 4.0	1.0233440783537924	33.11918322089658	1081.3822199184447	4.0	1	25	1	2	1	2	1	1	1	0	1	0	0	0	0	0	1	0	0	Vaccination Deworming Spraying or dipping	0	0	1	1	1	0	Boil all the milk from the cow before consuming	0	1	0	0	0	Yes	One Week	0	0	1	0	2	3	3
B 20	2	Balawoli	Kawaaga	1.0244931293570239 33.12053362948163 1078.0764072709796 4.0	1.0244931293570239	33.12053362948163	1078.0764072709796	4.0	1	75	3	2	2	9	2	2	1	0	1	0	0	0	0	0	1	0	0	Vaccination Deworming	0	0	1	1	0	0	Keep milking it and consuming the milk	1	0	0	0	0	No	None	1	0	0	0	3	3	3
B 21	2	Balawoli	Kawaaga	1.024571237305155 33.121023151545366 1076.2647183700496 4.0	1.024571237305155	33.121023151545366	1076.2647183700496	4.0	1	31	2	1	1	4	1	2	1	0	1	0	0	0	0	0	1	0	0	Vaccination Deworming Spraying or dipping	0	0	1	1	1	0	Keep milking it and consuming the milk	1	0	0	0	0	No	None	1	0	0	0	2	2	2
B 22	2	Balawoli	Kawqqgq	1.0246001603914012 33.122085911487986 1082.4041638012611 4.0	1.0246001603914012	33.122085911487986	1082.4041638012611	4.0	2	38	2	1	2	3	1	3	1	0	1	0	0	0	0	0	1	0	0	Vaccination Deworming Spraying or dipping	0	0	1	1	1	0	Boil all the milk from the cow before consuming	0	1	0	0	0	Yes	Five days	0	1	0	0	2	2	2
B 22	2	Balawoli	Kawaaga	1.0249542055583443 33.12246009143066 1073.1732286506863 4.0	1.0249542055583443	33.12246009143066	1073.1732286506863	4.0	2	40	2	1	2	4	1	2	1	0	1	0	0	0	0	0	1	0	0	Vaccination Spraying or dipping Deworming	0	0	1	1	1	0	Only give milk to calves for the next few days	0	0	1	0	0	Yes	Five days	0	1	0	0	2	3	2
B 23	2	Balawoli	Kawaaga	1.0260587415250941 33.12308940373784 1079.6060956374145 4.0	1.0260587415250941	33.12308940373784	1079.6060956374145	4.0	1	35	2	2	1	2	1	1	1	0	1	0	1	0	0	0	1	0	0	Vaccination Deworming Spraying or dipping	0	0	1	1	1	0		0	0	0	0	0	Yes	One Week	0	0	1	0	2	3	3
B 25	2	Balawoli	Kawaaga	1.0269787506637311 33.12334832728995 1089.4259313334858 4.0	1.0269787506637311	33.12334832728995	1089.4259313334858	4.0	1	28	2	1	1	1	1	2	1	0	1	0	0	0	0	0	1	0	0	Vaccination Deworming Spraying or dipping	0	0	1	1	1	0	Only give milk to calves for the next few days	0	0	1	0	0	Yes	Five days	0	1	0	0	2	2	2
B 26	2	Balawoli	Kawaaga	1.027098236189963 33.123402157705456 1077.027336170995 4.0	1.027098236189963	33.123402157705456	1077.027336170995	4.0	1	22	2	2	2	1	1	2	1	0	1	0	0	0	0	0	0	0	0	Vaccination Deworming Spraying or dipping	0	0	1	1	1	0	Only give milk to calves for the next few days	0	0	1	0	0	Yes	One Week	0	0	1	0	2	1	1
B 27	2	Balawoli	Kawaaga	1.0274875820231093 33.123435291420954 1075.6264788938604 4.0	1.0274875820231093	33.123435291420954	1075.6264788938604	4.0	1	29	2	1	2	5	1	2	1	0	1	0	0	0	0	0	0	0	0	Vaccination Deworming Spraying or dipping	0	0	1	1	1	0	Only give milk to calves for the next few days	0	0	1	0	0	Yes	Five days	0	1	0	0	1	2	1
B 28	2	Balawoli	Kawaaga	1.0274023651957074 33.12347073316847 1078.1600667781586 4.0	1.0274023651957074	33.12347073316847	1078.1600667781586	4.0	1	34	2	1	2	7	2	1	1	0	1	0	0	0	0	0	0	0	0	Vaccination Deworming Spraying or dipping	0	0	1	1	1	0	Do not consume the milk for several days	0	0	0	1	0	Yes	Five days	0	1	0	0	2	2	2
B 29	2	Balawoli	Kawaaga	1.0280997922561632 33.12348810144973 1068.4231976535661 4.0	1.0280997922561632	33.12348810144973	1068.4231976535661	4.0	1	47	2	1	2	2	1	1	1	0	1	0	0	0	0	0	0	0	0	Vaccination Deworming Spraying or dipping	0	0	1	1	1	0	Keep milking it and consuming the milk	1	0	0	0	0	No	None	1	0	0	0	2	2	2
B 30	2	Balawoli	Kawaaga	1.0287486761239595 33.12377133122713 1065.9135943362242 4.0	1.0287486761239595	33.12377133122713	1065.9135943362242	4.0	1	20	1	1	2	2	1	1	1	0	1	0	0	0	0	0	0	0	0	Vaccination Deworming	0	0	1	1	0	0	Keep milking it and consuming the milk	1	0	0	0	0	Yes	None	1	0	0	0	1	2	2
B 31	2	Balawoli	Kawaaga	1.0317606420203382 33.122319287877566 1074.3750318148986 4.0	1.0317606420203382	33.122319287877566	1074.3750318148986	4.0	1	13	1	2	2	1	1	3	1	0	1	0	0	0	0	0	1	0	0	Vaccination Deworming Spraying or dipping	0	0	1	1	1	0	Keep milking it and consuming the milk	1	0	0	0	0	Yes	None	1	0	0	0	3	3	3
B 32	2	Balawoli	Kawaaga	1.0318700034836716 33.12241439485607 1058.9952093089787 4.0	1.0318700034836716	33.12241439485607	1058.9952093089787	4.0	1	25	2	2	2	6	2	2	1	0	1	0	0	0	0	0	0	0	0	Vaccination Deworming Spraying or dipping	0	0	1	1	1	0	Boil all the milk from the cow before consuming	0	1	0	0	0	No	Five days	0	1	0	0	2	2	2
B 33	2	Balawoli	Kawaaga	1.0333182312779756 33.12497238620972 1065.2102060228456 4.0	1.0333182312779756	33.12497238620972	1065.2102060228456	4.0	2	45	2	1	2	2	1	1	1	0	1	0	0	0	0	0	0	0	0	Vaccination Deworming Spraying or dipping	0	0	1	1	1	0	Boil all the milk from the cow before consuming	0	1	0	0	0	Yes	None	1	0	0	0	2	3	3
B 34	2	Balawoli	Nabulezi	1.0487062798111555 33.06872076484012 1085.7596987567122 4.0	1.0487062798111555	33.06872076484012	1085.7596987567122	4.0	2	32	2	2	2	6	2	3	1	0	1	0	0	0	0	0	0	0	0	Vaccination Deworming Spraying or dipping	0	0	1	1	1	0	Only give milk to calves for the next few days	0	0	1	0	0	Yes	None	1	0	0	0	3	3	2
B 35	2	Balawoli	Nabulezi	1.0498560970783637 33.06033453846442 1077.3557059469922 4.0	1.0498560970783637	33.06033453846442	1077.3557059469922	4.0	1	40	2	2	2	1	1	3	1	0	1	0	0	0	0	0	0	0	0	Vaccination Deworming Spraying or dipping	0	0	1	1	1	0	Only give milk to calves for the next few days	0	0	1	0	0	Yes	Five days	0	1	0	0	2	3	2
B 36	2	Balawoli	Nabulezi	1.0501782713522902 33.06167493356145 1072.7189781361142 4.0	1.0501782713522902	33.06167493356145	1072.7189781361142	4.0	2	46	2	2	1	2	1	1	1	0	1	0	0	0	0	0	0	0	0	Vaccination Deworming Spraying or dipping	0	0	1	1	1	0		0	0	0	0	0	Yes	Five days	0	1	0	0	2	3	1
B 36	2	Balawoli	Nabulezi	1.0466541715773576 33.07489767965828 1098.987009532165 4.0	1.0466541715773576	33.07489767965828	1098.987009532165	4.0	1	50	2	1	1	5	1	3	1	0	1	0	0	0	0	0	0	0	0	Vaccination Deworming Spraying or dipping	0	0	1	1	1	0	Boil all the milk from the cow before consuming	0	1	0	0	0	Yes	Five days	0	1	0	0	3	3	3
B 37	2	Balawoli	Nabulezi	1.0467269337327976 33.07493835261676 1097.150335204644 4.0	1.0467269337327976	33.07493835261676	1097.150335204644	4.0	1	50	2	1	1	6	2	2	1	0	1	0	0	0	0	0	0	0	0	Vaccination Deworming Spraying or dipping	0	0	1	1	1	0	Boil all the milk from the cow before consuming	0	1	0	0	0	Yes	Five days	0	1	0	0	2	3	2
B 38	2	Balawoli	Nabulezi	1.0470687530912082 33.07515734661682 1086.7741021579611 4.0	1.0470687530912082	33.07515734661682	1086.7741021579611	4.0	1	15	1	1	1	2	1	1	1	0	1	0	0	0	0	0	0	0	0	Vaccination Deworming Spraying or dipping	0	0	1	1	1	0	Only give milk to calves for the next few days	0	0	1	0	0	Yes	Five days	0	1	0	0	1	3	1
B 39	2	Balawoli	Nbulezi	1.0485334399647332 33.07342091966907 1083.7838303845185 4.0	1.0485334399647332	33.07342091966907	1083.7838303845185	4.0	1	58	3	1	2	6	2	5	1	0	1	0	0	0	0	0	0	0	0	Vaccination Deworming Spraying or dipping	0	0	1	1	1	0	Only give milk to calves for the next few days	0	0	1	0	0	Yes	None	1	0	0	0	1	2	2
B 40	2	Balawoli	Nabulezi	1.0491460990104042 33.0726684764068 1075.8145971824674 4.0	1.0491460990104042	33.0726684764068	1075.8145971824674	4.0	1	16	1	2	1	2	1	5	1	0	1	0	0	0	0	0	1	0	0	Deworming Vaccination Spraying or dipping	0	0	1	1	1	0	Only give milk to calves for the next few days	0	0	1	0	0	No	None	1	0	0	0	2	3	2
KT 01	2	Kitayundwa	Budhatemwa	0.8448933333333334 33.161336666666664 1058.0 4.9	0.8448933333333334	33.161336666666664	1058.0	4.9	2	12	1	2	2	18	3	4	1	0	1	0	0	0	0	0	0	0	0	Spraying or dipping Antibiotic Prophylaxis	0	1	0	0	1	0	Do not consume the milk for several days	0	0	0	1	0	No						1	3	1
KT 02	2	Kitayundwa	Budhatemwa	0.84511 33.16148833333333 1078.1 5.0	0.84511	33.16148833333333	1078.1	5.0	1	28	2	2	2	4	1	2	1	0	1	0	0	0	0	0	0	0	0	Spraying or dipping	0	0	0	0	1	0	Keep milking it and consuming the milk	1	0	0	0	0	No	None	1	0	0	0	3	3	3
KT 03	2	Kitayundwa	Budhatemwa	0.844905 33.161325000000005 1105.2 5.0	0.844905	33.161325000000005	1105.2	5.0	1	22	2	1	2	5	1	3	1	0	1	0	0	0	0	0	0	0	0	Spraying or dipping	0	0	0	0	1	0	Other (specify)	0	0	0	0	1	No	None	1	0	0	0	3	3	3
KT 04	2	Kitayundwa	Budhatemwa	0.8485883333333334 33.15962666666667 1065.6 4.9	0.8485883333333334	33.15962666666667	1065.6	4.9	2	40	2	2	2	4	1	1	1	0	1	0	0	0	0	0	0	0	0	Spraying or dipping	0	0	0	0	1	0	Do not consume the milk for several days	0	0	0	1	0	Yes	None	1	0	0	0	3	1	1
KT 05	2	Kitayundwa	Budhatemwa	0.84631 33.15774666666667 1072.8 4.9	0.84631	33.15774666666667	1072.8	4.9	1	20	1	2	2	10	2	4	1	0	1	0	0	0	0	0	0	0	0	Spraying or dipping	0	0	0	0	1	0	Other (specify)	0	0	0	0	1	Yes	None	1	0	0	0	2	3	3
KT 06	2	Kitayundwa	Bugaanza	0.8485233333333333 33.15358166666667 1068.5 4.8	0.8485233333333333	33.15358166666667	1068.5	4.8	1	27	2	2	2	7	2	5	1	0	1	0	0	0	0	0	0	0	0	Spraying or dipping	0	0	0	0	1	0	Do not consume the milk for several days	0	0	0	1	0	Yes	None	1	0	0	0	3	5	3
KT 07	2	Kitayundwa	Bugaanza	0.8500833333333334 33.15224333333333 1067.9 4.8	0.8500833333333334	33.15224333333333	1067.9	4.8	1	60	3	1	2	5	1	1	1	0	1	0	0	0	0	0	0	0	0	Spraying or dipping	0	0	0	0	1	0	Other (specify)	0	0	0	0	1	No	None	1	0	0	0	3	3	3
KT 08	2	Kitayundwa	Bugaanza	0.8491516666666666 33.15257666666666 1068.7 5.0	0.8491516666666666	33.15257666666666	1068.7	5.0	1	10	1	2	2	10	2	1	1	0	1	0	0	0	0	0	0	0	0	Spraying or dipping	0	0	0	0	1	0	Other (specify)	0	0	0	0	1	No	None	1	0	0	0	3	2	3
KT 09	2	Kitayundwa	Bugaanza	0.8482366666666666 33.15403 1069.2 4.6	0.8482366666666666	33.15403	1069.2	4.6	1	35	2	2	2	18	3	2	1	0	1	0	0	0	0	0	0	0	0	Spraying or dipping	0	0	0	0	1	0	Other (specify)	0	0	0	0	1	Yes	Five days	0	1	0	0	3	3	3
KT 10	2	Kitayundwa	Buganza	0.845725 33.15806666666666 1071.2 4.2	0.845725	33.15806666666666	1071.2	4.2	1	23	2	2	2	3	1	4	1	0	1	0	0	0	0	0	0	0	0	Spraying or dipping	0	0	0	0	1	0	Other (specify)	0	0	0	0	1	No	None	1	0	0	0	3	3	3
KT 11	2	Kitayundwa	Bugaanza	0.8434033333333333 33.15537166666666 1073.9 5.0	0.8434033333333333	33.15537166666666	1073.9	5.0	2	60	3	1	2	10	2	2	1	0	1	0	0	0	0	0	0	0	0	Spraying or dipping	0	0	0	0	1	0	Other (specify)	0	0	0	0	1	Yes	One Week	0	0	1	0	3	3	3
KT 12	2	Kitayundwa	Namayira	0.8407833333333333 33.146166666666666 1062.4 5.0	0.8407833333333333	33.146166666666666	1062.4	5.0	2	55	3	2	2	6	2	5	1	0	1	0	0	0	0	0	0	0	0	Spraying or dipping	0	0	0	0	1	0	Do not consume the milk for several days	0	0	0	1	0	Yes	One Week	0	0	1	0	3	3	3
KT 13	2	Kitayundwa	Naminage	0.877505 33.19430833333333 1105.4 4.8	0.877505	33.19430833333333	1105.4	4.8	1	19	1	2	2	8	2	12	2	0	1	0	0	0	0	0	0	0	0	Spraying or dipping	0	0	0	0	1	0	Other (specify)	0	0	0	0	1	Yes	More than one week	0	0	0	1	3	3	3
KT 14	2	Kitayundwa	Naminage	0.8748766666666667 33.20089333333333 1077.9 5.0	0.8748766666666667	33.20089333333333	1077.9	5.0	1	36	2	2	2	8	2	7	2	0	1	0	0	0	0	0	0	0	0	Spraying or dipping	0	0	0	0	1	0	Do not consume the milk for several days	0	0	0	1	0	Yes	One Week	0	0	1	0	3	3	3
KT 15	2	Kitayundwa	Naminage	0.8771516666666667 33.19961333333333 1111.9 5.0	0.8771516666666667	33.19961333333333	1111.9	5.0	1	20	1	2	2	5	1	3	1	0	1	0	0	0	0	0	0	0	0	Spraying or dipping	0	0	0	0	1	0	Other (specify)	0	0	0	0	1	No	None	1	0	0	0	3	3	3
KT 16	2	Kitayundwa	Naminage kitayundwa	0.8759116666666666 33.192595 1127.8 5.0	0.8759116666666666	33.192595	1127.8	5.0	1	18	1	2	2	7	2	4	1	0	1	0	0	0	0	0	0	0	0	Spraying or dipping	0	0	0	0	1	0	Other (specify)	0	0	0	0	1	No	None	1	0	0	0	3	3	3
KT 17	2	Kitayundwa	Naminage	0.8751033333333333 33.19161166666667 1091.1 4.8	0.8751033333333333	33.19161166666667	1091.1	4.8	2	19	1	2	2	6	2	4	1	0	1	0	0	0	0	0	0	0	0	Spraying or dipping	0	0	0	0	1	0	Do not consume the milk for several days	0	0	0	1	0	Yes	Five days	0	1	0	0	3	3	3
KT 18	2	Kitayundwa	Naminage	0.8767866666666666 33.188215 1097.7 4.8	0.8767866666666666	33.188215	1097.7	4.8	2	39	2	2	2	6	2	2	1	0	1	0	0	0	0	0	0	0	0	Spraying or dipping	0	0	0	0	1	0	Other (specify)	0	0	0	0	1	No	None	1	0	0	0	3	3	3
KT 19	2	Kitayundwa	Naminage	0.8724799999999999 33.19234666666667 1100.8 4.8	0.8724799999999999	33.19234666666667	1100.8	4.8	1	13	1	2	2	6	2	6	2	0	1	0	0	0	0	0	0	0	0	Spraying or dipping	0	0	0	0	1	0	Other (specify)	0	0	0	0	1	Yes	One Week	0	0	1	0	3	3	3
KT 20	2	Kitayundwa	Naminage	0.8709683333333333 33.18884166666667 1101.5 4.4	0.8709683333333333	33.18884166666667	1101.5	4.4	1	22	2	2	2	6	2	4	1	0	1	0	0	0	0	0	0	0	0	Spraying or dipping	0	0	0	0	1	0	Do not consume the milk for several days	0	0	0	1	0	Yes	One Week More than one week	0	0	1	1	1	1	1
KT 20	2	Kitayundwa	Kitayundwa	0.8725866666666667 33.19235666666667 1082.7 4.9	0.8725866666666667	33.19235666666667	1082.7	4.9	1	19	1	2	2	5	1	6	2	0	1	0	0	0	0	0	0	0	0	Spraying or dipping	0	0	0	0	1	0	Do not consume the milk for several days	0	0	0	1	0	Yes	Five days	0	1	0	0	3	3	3
KT 21	2	Kitayundwa	Naminage	0.8650016666666667 33.195385 1083.8 4.9	0.8650016666666667	33.195385	1083.8	4.9	2	45	2	2	2	6	2	25	3	0	1	0	0	0	0	0	0	0	0	Spraying or dipping	0	0	0	0	1	0	Do not consume the milk for several days	0	0	0	1	0	Yes	Five days	0	1	0	0	3	1	3
KT 23	2	Kitayundwa	Kitayundwa	0.8670083333333333 33.18204 1102.5 4.7	0.8670083333333333	33.18204	1102.5	4.7	1	45	2	2	2	6	2	3	1	0	1	0	0	0	0	0	0	0	0	Spraying or dipping	0	0	0	0	1	0	Do not consume the milk for several days	0	0	0	1	0	Yes	One Week	0	0	1	0	3	3	3
KT 24	2	Kitayundwa	Kitayundwa	0.8692183333333333 33.17642333333333 1115.1 4.6	0.8692183333333333	33.17642333333333	1115.1	4.6	1	55	3	2	2	6	2	4	1	0	1	0	0	0	0	0	0	0	0	Spraying or dipping	0	0	0	0	1	0	Other (specify)	0	0	0	0	1	No	None	1	0	0	0	3	3	3
KT 25	2	Kitayundwa	Namaganda	0.8769583333333333 33.21084 1093.4 4.9	0.8769583333333333	33.21084	1093.4	4.9	1	15	1	2	1	2	1	3	1	0	1	0	0	0	0	0	0	0	0	Spraying or dipping	0	0	0	0	1	0	Do not consume the milk for several days	0	0	0	1	0	Yes	One Week	0	0	1	0	4	3	3
KT 26	2	Kitayundwa	Naminage	0.8790816666666667 33.210345 1109.2 4.2	0.8790816666666667	33.210345	1109.2	4.2	1	26	2	2	2	20	3	18	3	0	1	0	0	0	0	0	0	0	0	Spraying or dipping	0	0	0	0	1	0	Do not consume the milk for several days	0	0	0	1	0	Yes	Five days	0	1	0	0	3	3	2
KT 27	2	Kitayundwa	Nawangu	0.87908 33.210368333333335 1098.2 5.0	0.87908	33.210368333333335	1098.2	5.0	2	58	3	2	2	20	3	3	1	0	1	0	0	0	0	0	0	0	0	Spraying or dipping	0	0	0	0	1	0	Do not consume the milk for several days	0	0	0	1	0	Yes	Five days	0	1	0	0	2	2	2
KT 28	2	Kitayundwa	Namiganda	0.8831833333333333 33.208099999999995 1059.7 4.8	0.8831833333333333	33.208099999999995	1059.7	4.8	1	50	2	1	1	5	1	7	2	0	1	0	0	0	0	0	0	0	0	Spraying or dipping	0	0	0	0	1	0	Do not consume the milk for several days	0	0	0	1	0	Yes	More than one week	0	0	0	1	3	3	3
KT 29	2	Kitayundwa	Nawango	0.8831866666666667 33.20799 1106.5 4.9	0.8831866666666667	33.20799	1106.5	4.9	1	24	2	1	1	5	1	2	1	0	1	0	0	0	0	0	0	0	0	Spraying or dipping	0	0	0	0	1	0	Do not consume the milk for several days	0	0	0	1	0	Yes	Five days	0	1	0	0	2	2	2
KT 30	2	Kitayundwa	Namaganda	0.8831816666666668 33.20801166666667 1116.5 5.0	0.8831816666666668	33.20801166666667	1116.5	5.0	2	55	3	1	2	1	1	4	1	0	1	0	0	0	0	0	0	0	0	Spraying or dipping	0	0	0	0	1	0	Do not consume the milk for several days	0	0	0	1	0	Yes	More than one week	0	0	0	1	3	3	3
KT 31	2	Kitayundwa	Nawango	0.880055 33.210005 1098.6 4.7	0.880055	33.210005	1098.6	4.7	2	52	3	2	2	3	1	2	1	0	1	0	0	0	0	0	0	0	0	Spraying or dipping	0	0	0	0	1	0	Do not consume the milk for several days	0	0	0	1	0	Yes	One Week	0	0	1	0	3	3	3
KT 32	2	Kitayundwa	Namaganda	0.8815066666666667 33.21457 1115.0 4.9	0.8815066666666667	33.21457	1115.0	4.9	2	51	3	2	2	5	1	2	1	0	1	0	0	0	0	0	0	0	0	Spraying or dipping	0	0	0	0	1	0	Do not consume the milk for several days	0	0	0	1	0		Five days	0	1	0	0	2	2	2
KT 33	2	Kitayundwa	Namaganda	0.8733716666666667 33.216046666666664 1047.9 5.0	0.8733716666666667	33.216046666666664	1047.9	5.0	1	89	3	2	1	6	2	11	2	0	1	0	0	0	0	0	0	0	0	Spraying or dipping	0	0	0	0	1	0	Do not consume the milk for several days	0	0	0	1	0	Yes	One Week	0	0	1	0	2	2	2
KT 34	2	Kitayundwa	Namaganda	0.8772166666666668 33.21890666666666 1120.2 5.0	0.8772166666666668	33.21890666666666	1120.2	5.0	1	19	1	2	1	1	1	2	1	0	1	0	0	0	0	0	0	0	0	Spraying or dipping	0	0	0	0	1	0	Do not consume the milk for several days	0	0	0	1	0	No	None	1	0	0	0	3	3	3
KT 36	2	Kitayundwa	Namaganda	0.8797983333333333 33.22051833333333 1126.7 5.0	0.8797983333333333	33.22051833333333	1126.7	5.0	1	27	2	2	1	5	1	16	3	0	1	0	0	0	0	0	0	0	0	Spraying or dipping	0	0	0	0	1	0	Do not consume the milk for several days	0	0	0	1	0	Yes	One Week	0	0	1	0	3	3	3
[truncated: 53 more columns]

## Sheet: Human abs
		Isingiro	Kamuli
	Aminoglycocides	2.2	0
	Chloramphenicals	5.7	0.6
	Glycopeptide	0.4	0
	Macrolides	3.5	0
	Nitroimidazoles	18.6	28.7
	Penicillin	52.4	63.4
	Sulphonamides	3.5	5.6
	Tetracycline	13.7	1.7

## Sheet: cattle abs
		Isingiro	Kamuli
	Aminoglycosides	6.9	3.2
	Macrolides	0	4.4
	Penicillins	32.3	2.5	48.216
	Sulphonamides	17.2	13.3	57.624
	Tetracyclines	32.8	39.2	25.284
				19.404
				10.143
		19.551	0.133
		6.468	0.044
		20.139	13.7
		27.342
		45.129
		38.808
		42.189
		50.274

## Sheet: Human ast
SAMPLE ID	District	Subcounty	Ciprofloxacin	Fluoroquinolone	Gentamycin	Aminoglycosides	Amoxycillin	Penicillin	Ampicillin	Penicillins	Tetracycline	Vancomycin	Glycopeptide	Erythromycin	Macrolides	Metronidazole	Nitroimidazoles
B 08 NH	Kamuli	Balawoli	S	S	S	S	R	R	R	R	S	S	S	I	I	R	R
B 02 NH	Kamuli	Balawoli	S	S	S	S	R	R	S	R	R	S	S	S	S	R	R
B 15 NH	Kamuli	Balawoli	S	S	S	S	S	R	R	R	S	S	S	S	S	R	R
41 NH KAMULI	Kamuli	Balawoli	S	S	S	S	S	R	R	R	R	R	R	R	R	R	R
B 18 NH	Kamuli	Balawoli	S	S	S	S	R	R	R	R	S	S	S	S	S	R	R
B 39 NH	Kamuli	Balawoli	S	S	S	S	S	S	S	S	S	S	S	S	S	R	R
B 10 NH	Kamuli	Balawoli	S	S	S	S	S	R	R	R	R	S	S	S	S	R	R
B 01 NH	Kamuli	Balawoli	S	S	S	S	S	R	R	R	S	S	S	S	S	R	R
B 36 NH	Kamuli	Balawoli	S	S	S	S	S	R	R	R	S	S	S	I	I	R	R
KT 28 NH	Kamuli	Kitayundwa	S	S	S	S	R	R	R	R	R	S	S	I	I	R	R
KT 23 NH	Kamuli	Kitayundwa	S	S	S	S	S	R	R	R	S	S	S	S	S	R	R
KT 21 NH	Kamuli	Kitayundwa	S	S	S	S	R	R	R	R	S	S	S	S	S	R	R
KT 22 NH	Kamuli	Kitayundwa	R	R	I	I	S	R	R	R	R	S	S	R	R	R	R
KT 18 NH	Kamuli	Kitayundwa	S	S	S	S	S	R	R	R	R	S	S	R	R	R	R
KT 19 NH	Kamuli	Kitayundwa	S	S	S	S	S	R	R	R	S	S	S	S	S	R	R
KT 30 NH2	Kamuli	Kitayundwa	S	S	S	S	S	R	R	R	R	S	S	S	S	R	R
KT 43 NH	Kamuli	Kitayundwa	S	S	S	S	S	R	R	R	S	S	S	R	R	R	R
KT 08 NH	Kamuli	Kitayundwa	S	S	S	S	S	R	R	R	R	S	S	S	S	R	R
KT 25 NH	Kamuli	Kitayundwa	S	S	S	S	R	R	R	R	R	S	S	S	S	R	R
KT 13 NH	Kamuli	Kitayundwa	S	S	S	S	S	R	R	R	S	S	S	I	I	R	R
KT 05 NH	Kamuli	Kitayundwa	S	S	S	S	R	R	R	R	R	R	R	S	S	R	R
KT 32 NH	Kamuli	Kitayundwa	S	S	S	S	R	R	R	R	S	S	S	I	I	R	R
KT 24 NH	Kamuli	Kitayundwa	S	S	S	S	R	R	R	R	R	S	S	S	S	R	R
KT 12 NH	Kamuli	Kitayundwa	S	S	S	S	R	R	R	R	S	S	S	S	S	R	R
KT 16 NH	Kamuli	Kitayundwa	S	S	S	S	R	R	R	R	R	S	S	S	S	R	R
KT 20 NH	Kamuli	Kitayundwa	S	S	S	S	S	S	S	S	S	S	S	S	S	R	R
I 04 NH	Isingiro	Ndiizi	S	S	S	S	S	R	R	R	R	S	S	R	R	R	R
I 01 NH	Isingiro	Ndiizi	S	S	S	S	R	R	R	R	R	R	R	I	I	R	R
I 08 NH	Isingiro	Ndiizi	S	S	S	S	S	R	R	R	S	S	S	R	R	R	R
I 19 NH	Isingiro	Ndiizi	S	S	S	S	S	R	R	R	S	S	S	S	S	R	R
I 03 NH	Isingiro	Ndiizi	S	S	S	S	R	R	R	R	R	S	S	S	S	R	R
I 02 NH	Isingiro	Ndiizi	S	S	S	S	S	R	R	R	R	S	S	S	S	R	R
I 21 NH	Isingiro	Ndiizi	S	S	S	S	S	R	R	R	S	S	S	S	S	R	R
M 23 NH	Isingiro	Mbaale	S	S	S	S	R	R	R	R	R	S	S	S	S	R	R
M 06 NH	Isingiro	Mbaale	S	S	S	S	R	R	R	R	R	S	S	S	S	R	R
M 31 NH1	Isingiro	Mbaale	S	S	S	S	R	R	R	R	I	R	R	R	R	R	R
M 36 NH	Isingiro	Mbaale	S	S	S	S	S	R	R	R	R	S	S	S	S	R	R
M 01 NH	Isingiro	Mbaale	S	S	S	S	S	R	R	R	R	S	S	S	S	R	R
M O7 NH	Isingiro	Mbaale	S	S	S	S	S	S	S	S	S	S	S	S	S	R	R
M 30 NH	Isingiro	Mbaale	S	S	S	S	R	R	R	R	S	R	R	R	R	R	R
M 26 NH	Isingiro	Mbaale	S	S	S	S	S	R	R	R	R	S	S	S	S	R	R
M 02 NH	Isingiro	Mbaale	S	S	S	S	R	R	R	R	S	S	S	R	R	R	R
M 33 NH	Isingiro	Mbaale	S	S	S	S	S	R	R	R	S	R	R	R	R	R	R
M 20 NH	Isingiro	Mbaale	S	S	S	S	S	R	R	R	R	S	S	S	S	R	R
M 31 NH2	Isingiro	Mbaale	S	S	S	S	R	R	R	R	R	S	S	S	S	R	R

## Sheet: cattle ast
SAMPLE ID	District	Subcounty	Ciprofloxacin	Fluoroquinolone	Gentamycin	Aminoglycoside	Amoxycillin	Penicillin	Ampicillin	Penicillins	Tetracycline	Vancomycin	Glycopeptides	Erythromycin	Macrolides	Metronidazole	Nitroimidazole
B 37 NA	Kamuli	Balawoli	S	S	S	S	S	R	R	R	S	S	S	S	S	R	R
B 17 NA	Kamuli	Balawoli	S	S	S	S	S	R	R	R	R	S	S	R	R	R	R
B 30 NA	Kamuli	Balawoli	S	S	S	S	S	R	R	R	S	S	S	S	S	R	R
B 01 NA	Kamuli	Balawoli	S	S	S	S	S	R	R	R	R	S	S	S	S	R	R
KT 20 NA	Kamuli	Kitayundwa	S	S	S	S	S	R	R	R	S	S	S	R	R	R	R
KT 01 NA	Kamuli	Kitayundwa	S	S	S	S	R	R	R	R	R	R	R	R	R	R	R
I 03 NA	Isingiro	Ndiizi	S	S	S	S	S	R	R	R	R	S	S	S	S	R	R
I 26 NA	Isingiro	Ndiizi	S	S	S	S	R	S	R	R	S	S	S	S	S	R	R
I 06 NA	Isingiro	Ndiizi	S	S	S	S	S	R	R	R	S	S	S	S	S	R	R
I 35 NA	Isingiro	Ndiizi	S	S	S	S	S	S	S	S	S	S	S	S	S	R	R
M 31 NA	Isingiro	Mbaale	S	S	S	S	S	R	R	R	S	S	S	S	S	R	R
M 35 NA	Isingiro	Mbaale	S	S	S	S	S	R	R	R	R	S	S	S	S	R	R
M 01 NA	Isingiro	Mbaale	S	S	S	S	R	R	R	R	R	S	S	I	I	R	R
M 15 NA	Isingiro	Mbaale	S	S	S	S	S	R	R	R	R	S	S	S	S	R	R
